# Supplementary material for: Mechano-Chemical Synthesis, Structural Features and Optical Gap of Hybrid CH3NH3CdBr3 Perovskite
Source: Materials (Basel). 2021 Oct 13;14(20):6039. doi: 10.3390/ma14206039 (PMC8538067; doi:10.3390/ma14206039)
Supplement: Supplementary file 1 [file materials-14-06039-s001.zip]

Archive with 1 entries (1 files):
- materials-1374480-supplementary.pdf
